# Supplementary material for: Fragmentation patterns and personalized sequencing of cell‐free DNA in urine and plasma of glioma patients
Source: EMBO Mol Med. 2021 Jul 22;13(8):e12881. doi: 10.15252/emmm.202012881 (PMC8350897; doi:10.15252/emmm.202012881)
Supplement: Supplementary file 2 — Table EV1 [file EMMM-13-e12881-s001.xlsx]

## Sheet: Sheet1
Table EV1: characteristic of the patients included in the study.
Patient_ID	size_mm_first_dimension	size_mm_second_dimension	location	abutting_CSF_space	pathology	LGG/HGG	IDH_mutation	age	sample_type	gender
117701	N/A	N/A	N/A	N/A	Radiculopathy	N/A	N/A	55	control	F
117702	N/A	N/A	N/A	N/A	Radiculopathy	N/A	N/A	77	control	M
117703	N/A	N/A	N/A	N/A	Radiculopathy	N/A	N/A	80	control	M
117705	N/A	N/A	N/A	N/A	Radiculopathy	N/A	N/A	59	control	M
117706	N/A	N/A	N/A	N/A	Hemifacial spasm	N/A	N/A	40	control	F
117707	N/A	N/A	N/A	N/A	Hydrocephalus	N/A	N/A	78	control	F
117709	N/A	N/A	N/A	N/A	Hydrocephalus	N/A	N/A	59	control	M
117711	23	17	Parietal	No	GBM	H	WT	63	cancer	F
117712	N/A	N/A	N/A	N/A	Radiculopathy	N/A	N/A	87	control	F
117713	N/A	N/A	N/A	N/A	Cerebral aneurysm	N/A	N/A	55	control	F
117714	32	25	Frontal	Yes	GBM	H	WT	62	cancer	M
117715	N/A	N/A	N/A	N/A	Acute hydrocephalus	N/A	N/A	66	control	M
117719	N/A	N/A	N/A	N/A	Myelopathy	N/A	N/A	68	control	M
117721	N/A	N/A	N/A	N/A	Radiculopathy	N/A	N/A	70	control	M
117722	44	18	Frontal	No	GBM	H	WT	45	cancer	M
117724	N/A	N/A	N/A	N/A	Myelopathy	N/A	N/A	51	control	F
117725	N/A	N/A	N/A	N/A	Myelopathy	N/A	N/A	37	control	M
117726	N/A	N/A	N/A	N/A	Radiculopathy	N/A	N/A	49	control	F
117730	N/A	N/A	N/A	N/A	Myelopathy	N/A	N/A	72	control	F
117731	N/A	N/A	N/A	N/A	Cerebral aneurysm	N/A	N/A	62	control	F
117732	N/A	N/A	N/A	N/A	Cerebral aneurysm	N/A	N/A	71	control	F
117736	N/A	N/A	N/A	N/A	Cerebral aneurysm	N/A	N/A	45	control	M
117737	N/A	N/A	N/A	N/A	Parkinson's disease	N/A	N/A	64	control	M
337701	63	62	Frontal	Yes	GBM	H	WT	58	cancer	M
337704	31	19	Parietal	No	GBM	H	WT	65	cancer	F
337706	40	28	Temporal	Yes	GBM	H	WT	60	cancer	F
337708	23	23	Frontal	No	GBM	H	WT	75	cancer	M
337709	65	53	Fronto-temporal	Yes	LGG	L	MUT	51	cancer	F
337714	N/A	N/A	N/A	N/A	Cerebral aneurysm	N/A	N/A	49	control	M
337716	N/A	N/A	N/A	N/A	Cerebral aneurysm	N/A	N/A	47	control	F
337718	70	48	Temporal	Yes	GBM	H	WT	58	cancer	M
337719	51	36	Temporal	Yes	GBM	H	WT	76	cancer	F
337720	75	64	Temporal	Yes	GBM	H	WT	64	cancer	F
337721	6	6	Frontal	No	LGG	L	MUT	69	cancer	M
337725	N/A	N/A	N/A	N/A	Cerebral aneurysm	N/A	N/A	47	control	F
337726	N/A	N/A	N/A	N/A	Cerebral aneurysm	N/A	N/A	36	control	M
337730	16	16	Occipital	No	GBM	H	WT	77	cancer	M
337731	68	44	Temporal	Yes	GBM	H	WT	71	cancer	M
337732	N/A	N/A	N/A	N/A	Cerebral aneurysm	N/A	N/A	65	control	F
337736	39	29	Frontal	No	GBM	H	WT	52	cancer	M
337748	N/A	N/A	N/A	N/A	Arachnoid cyst	N/A	N/A	47	control	F
337751	N/A	N/A	N/A	N/A	Cerebral cavernoma	N/A	N/A	48	control	F
GB1	86	49	Frontal	Yes	GBM	H	WT	57	cancer	M
GB10	30	21	Frontal	Yes	LGG	L	MUT	68	cancer	M
GB11	50	49	Fronto-temporal	Yes	GBM	H	WT	70	cancer	M
GB12	27	26	Frontal	Yes	AO	H	MUT	52	cancer	F
GB13	41	27	Frontal	Yes	GBM	H	WT	59	cancer	F
GB14	30	26	Occipital	No	GBM	H	WT	60	cancer	F
GB15	33	19	Parietal	Yes	GBM	H	WT	60	cancer	F
GB16	40	33	Parietal	Yes	GBM	H	WT	68	cancer	F
GB17	48	41	Temporal	Yes	GBM	H	WT	70	cancer	M
GB18	35	35	Frontal	No	LGG	L	WT	34	cancer	M
GB19	32	28	Temporo-parietal	Yes	GBM	H	WT	63	cancer	F
GB2	39	36	Fronto-temporal	Yes	GBM	H	WT	52	cancer	M
GB20	49	46	Parietal	Yes	GBM	H	WT	68	cancer	M
GB3	81	61	Temporal	Yes	LGG	L	MUT	24	cancer	M
GB4	35	34	Temporal	Yes	GBM	H	WT	62	cancer	F
GB5	64	42	Temporal	Yes	GBM	H	WT	61	cancer	F
GB6	29	26	Occipital	Yes	GBM	H	WT	52	cancer	F
GB7	55	47	Parietal	Yes	GBM	H	WT	60	cancer	M
GB8	33	18	Parietal	No	GBM	H	WT	58	cancer	F
GB9	44	32	Parieto-occipital	Yes	GBM	H	WT	79	cancer	F
CTL11	N/A	N/A	N/A	N/A	healthy	N/A	N/A	43	control	N/A
CTL12	N/A	N/A	N/A	N/A	healthy	N/A	N/A	40	control	N/A
CTL13	N/A	N/A	N/A	N/A	healthy	N/A	N/A	46	control	N/A
CTL14	N/A	N/A	N/A	N/A	healthy	N/A	N/A	54	control	N/A
CTL15	N/A	N/A	N/A	N/A	healthy	N/A	N/A	43	control	N/A
CTL16	N/A	N/A	N/A	N/A	healthy	N/A	N/A	49	control	N/A
CTL17	N/A	N/A	N/A	N/A	healthy	N/A	N/A	51	control	N/A
CTL18	N/A	N/A	N/A	N/A	healthy	N/A	N/A	31	control	N/A
CTL19	N/A	N/A	N/A	N/A	healthy	N/A	N/A	55	control	N/A
CTL20	N/A	N/A	N/A	N/A	healthy	N/A	N/A	28	control	N/A
CTL22	N/A	N/A	N/A	N/A	healthy	N/A	N/A	29	control	N/A
CTL23	N/A	N/A	N/A	N/A	healthy	N/A	N/A	28	control	N/A
CTL24	N/A	N/A	N/A	N/A	healthy	N/A	N/A	23	control	N/A
CTL25	N/A	N/A	N/A	N/A	healthy	N/A	N/A	32	control	N/A
CTL26	N/A	N/A	N/A	N/A	healthy	N/A	N/A	25	control	N/A
CTL27	N/A	N/A	N/A	N/A	healthy	N/A	N/A	24	control	N/A
CTL28	N/A	N/A	N/A	N/A	healthy	N/A	N/A	44	control	N/A
CTL29	N/A	N/A	N/A	N/A	healthy	N/A	N/A	34	control	N/A
CTL30	N/A	N/A	N/A	N/A	healthy	N/A	N/A	39	control	N/A
CTL31	N/A	N/A	N/A	N/A	healthy	N/A	N/A	69	control	N/A
CTL32	N/A	N/A	N/A	N/A	healthy	N/A	N/A	47	control	N/A
CTL33	N/A	N/A	N/A	N/A	healthy	N/A	N/A	42	control	N/A
CTL34	N/A	N/A	N/A	N/A	healthy	N/A	N/A	49	control	N/A
CTL35	N/A	N/A	N/A	N/A	healthy	N/A	N/A	37	control	N/A
CTL36	N/A	N/A	N/A	N/A	healthy	N/A	N/A	41	control	N/A
CTL37	N/A	N/A	N/A	N/A	healthy	N/A	N/A	32	control	N/A
