# Supplementary material for: Fragmentation patterns and personalized sequencing of cell‐free DNA in urine and plasma of glioma patients
Source: EMBO Mol Med. 2021 Jul 22;13(8):e12881. doi: 10.15252/emmm.202012881 (PMC8350897; doi:10.15252/emmm.202012881)
Supplement: Supplementary file 3 — Table EV2 [file EMMM-13-e12881-s005.xlsx]

## Sheet: Sheet1
Table EV2: characteristic of the samples included in the study.
sample_ID	sample_type	patient_ID	timepoint	days_from_surgery	analyzed_by_WES	analyzed_by_INVAR	analyzed_by_sWGS	comments
GB1_PLA	plasma	GB1	theatre	0	no	yes	no
GB2_PLA	plasma	GB2	theatre	0	no	yes	no
GB7_PLA	plasma	GB7	theatre	0	no	yes	no
GB9_PLA	plasma	GB9	theatre	0	no	yes	no
GB11_PLA	plasma	GB11	theatre	0	no	yes	no
GB12_PLA	plasma	GB12	theatre	0	no	yes	no
GB16_PLA	plasma	GB16	theatre	0	no	yes	no
GB19_PLA	plasma	GB19	theatre	0	no	yes	no
GB2_FU_PLA	plasma	GB2	follow-up clinic	218	no	yes	no
GB11_FU_PLA	plasma	GB11	follow-up clinic	127	no	yes	no
GB12_FU_PLA	plasma	GB12	follow-up clinic	115	no	yes	no
GB16_central_PLA	plasma	GB16	theatre	0	no	yes	no	sample collected in a different location (central location instead of arm collection for other plasma samples)
GB1_UR	urine	GB1	theatre	0	no	yes	yes
GB2_UR	urine	GB2	theatre	0	no	yes	yes
GB7_UR	urine	GB7	theatre	0	no	yes	yes
GB9_UR	urine	GB9	theatre	0	no	yes	yes
GB11_UR	urine	GB11	theatre	0	no	yes	yes
GB12_UR	urine	GB12	theatre	0	no	yes	yes
GB16_UR	urine	GB16	theatre	0	no	yes	yes
GB19_UR	urine	GB19	theatre	0	no	yes	yes
GB2_FU_UR	urine	GB2	follow-up clinic	218	no	yes	yes
GB11_FU_UR	urine	GB11	follow-up clinic	127	no	yes	yes
GB12_FU_UR	urine	GB12	follow-up clinic	115	no	yes	yes
GB1_CSF	cerebrospinal_fluid	GB1	theatre	0	no	yes	no
GB2_CSF	cerebrospinal_fluid	GB2	theatre	0	no	yes	no
GB7_CSF	cerebrospinal_fluid	GB7	theatre	0	no	yes	no
GB9_CSF	cerebrospinal_fluid	GB9	theatre	0	no	yes	no
GB11_CSF	cerebrospinal_fluid	GB11	theatre	0	no	yes	no
GB12_CSF	cerebrospinal_fluid	GB12	theatre	0	no	yes	no
GB16_CSF	cerebrospinal_fluid	GB16	theatre	0	no	yes	no
GB19_CSF	cerebrospinal_fluid	GB19	theatre	0	no	yes	no
GB1_1	tumor	GB1	theatre	0	yes	no	no
GB1_2	tumor	GB1	theatre	0	yes	no	no
GB1_2A	tumor	GB1	theatre	0	yes	no	no
GB1_4	tumor	GB1	theatre	0	yes	no	no
GB2A	tumor	GB2	theatre	0	yes	no	no
GB2B	tumor	GB2	theatre	0	yes	no	no
GB2C	tumor	GB2	theatre	0	yes	no	no
GB2D	tumor	GB2	theatre	0	yes	no	no
GB2E	tumor	GB2	theatre	0	yes	no	no
GB7_1	tumor	GB7	theatre	0	yes	no	no
GB7_2	tumor	GB7	theatre	0	yes	no	no
GB7_3	tumor	GB7	theatre	0	yes	no	no
GB7_3a	tumor	GB7	theatre	0	yes	no	no
GB7_4	tumor	GB7	theatre	0	yes	no	no
GB7_4a	tumor	GB7	theatre	0	yes	no	no
GB9_I	tumor	GB9	theatre	0	yes	no	no
GB9_L	tumor	GB9	theatre	0	yes	no	no
GB9_M	tumor	GB9	theatre	0	yes	no	no
GB9_S	tumor	GB9	theatre	0	yes	no	no
GB11_1	tumor	GB11	theatre	0	yes	no	no
GB11_2	tumor	GB11	theatre	0	yes	no	no
GB11_3	tumor	GB11	theatre	0	yes	no	no
GB11_4	tumor	GB11	theatre	0	yes	no	no
GB12_1	tumor	GB12	theatre	0	yes	no	no
GB12_2	tumor	GB12	theatre	0	yes	no	no
GB16_1	tumor	GB16	theatre	0	yes	no	no
GB16_2	tumor	GB16	theatre	0	yes	no	no
GB16_3	tumor	GB16	theatre	0	yes	no	no
GB16_4	tumor	GB16	theatre	0	yes	no	no
GB16_N	tumor	GB16	theatre	0	yes	no	no
GB19_I	tumor	GB19	theatre	0	yes	no	no
GB19_L	tumor	GB19	theatre	0	yes	no	no
GB19_M	tumor	GB19	theatre	0	yes	no	no
GB19_S	tumor	GB19	theatre	0	yes	no	no
GB1_BC	buffy_coat	GB1	theatre	0	yes	no	no
GB2_BC	buffy_coat	GB2	theatre	0	yes	no	no
GB7_BC	buffy_coat	GB7	theatre	0	yes	no	no
GB9_BC	buffy_coat	GB9	theatre	0	yes	no	no
GB11_BC	buffy_coat	GB11	theatre	0	yes	no	no
GB12_BC	buffy_coat	GB12	theatre	0	yes	no	no
GB16_BC	buffy_coat	GB16	theatre	0	yes	no	no
GB19_BC	buffy_coat	GB19	theatre	0	yes	no	no
117713	urine	117713	pre-op clinic	0	no	no	yes
117724	urine	117724	pre-op clinic	0	no	no	yes
117730	urine	117730	pre-op clinic	0	no	no	yes
117731	urine	117731	pre-op clinic	0	no	no	yes
117711	urine	117711	pre-op clinic	0	no	no	yes
117714	urine	117714	pre-op clinic	0	no	no	yes
117722	urine	117722	pre-op clinic	0	no	no	yes
337716	urine	337716	theatre	0	no	no	yes
337725	urine	337725	theatre	0	no	no	yes
337726	urine	337726	theatre	0	no	no	yes
337732	urine	337732	theatre	0	no	no	yes
337701	urine	337701	theatre	0	no	no	yes
337704	urine	337704	theatre	0	no	no	yes
337706	urine	337706	theatre	0	no	no	yes
337708	urine	337708	theatre	0	no	no	yes
337709	urine	337709	theatre	0	no	no	yes
337718	urine	337718	theatre	0	no	no	yes
337719	urine	337719	theatre	0	no	no	yes
337720	urine	337720	theatre	0	no	no	yes
337721	urine	337721	theatre	0	no	no	yes
337730	urine	337730	theatre	0	no	no	yes
337731	urine	337731	pre-op clinic	0	no	no	yes
337731	urine	337731	theatre	0	no	no	yes
337736	urine	337736	theatre	0	no	no	yes
117713	urine	117713	pre-op clinic	0	no	no	yes
117731	urine	117731	pre-op clinic	0	no	no	yes
337716	urine	337716	theatre	0	no	no	yes
337725	urine	337725	theatre	0	no	no	yes
337726	urine	337726	theatre	0	no	no	yes
337732	urine	337732	theatre	0	no	no	yes
117701	urine	117701	pre-op clinic	0	no	no	yes
117702	urine	117702	pre-op clinic	0	no	no	yes
117703	urine	117703	pre-op clinic	0	no	no	yes
117705	urine	117705	pre-op clinic	0	no	no	yes
117706	urine	117706	pre-op clinic	0	no	no	yes
117707	urine	117707	pre-op clinic	0	no	no	yes
117709	urine	117709	pre-op clinic	0	no	no	yes
117712	urine	117712	pre-op clinic	0	no	no	yes
117715	urine	117715	pre-op clinic	0	no	no	yes
117719	urine	117719	pre-op clinic	0	no	no	yes
117721	urine	117721	pre-op clinic	0	no	no	yes
117725	urine	117725	pre-op clinic	0	no	no	yes
117726	urine	117726	pre-op clinic	0	no	no	yes
117732	urine	117732	pre-op clinic	0	no	no	yes
117736	urine	117736	pre-op clinic	0	no	no	yes
117737	urine	117737	pre-op clinic	0	no	no	yes
337714	urine	337714	theatre	0	no	no	yes
337748	urine	337748	theatre	0	no	no	yes
337751	urine	337751	theatre	0	no	no	yes
